# Supplementary material for: Poly-Lactic Acid-Bagasse Based Bio-Composite for Additive Manufacturing
Source: Polymers (Basel). 2023 Nov 4;15(21):4323. doi: 10.3390/polym15214323 (PMC10647417; doi:10.3390/polym15214323)
Supplement: Supplementary file 1 [file polymers-15-04323-s001.zip]

Archive with 1 entries (1 files):
- polymers-2659475-supplementary.pdf
